# Supplementary material for: Energy security performance: A dataset on the member countries of the Commonwealth of Independent States, 2000–2014
Source: Data Brief. 2019 Aug 29;26:104450. doi: 10.1016/j.dib.2019.104450 (PMC6743025; doi:10.1016/j.dib.2019.104450)
Supplement: Multimedia component 1 [file mmc1.xlsx]

## Sheet: Title
	Energy Security Performance: A Dataset on the Member Countries of the Commonwealth of Independent States, 2000-2014
	Svetlana Vladislavl'evna Lobova a, b
	Julia Vyacheslavovna Ragulina c
	Aleksei Valentinovich Bogoviz d*
	Alexander Nikolaevich Alekseev e
	a Altai State University, Barnaul, Russian Federation
	b Ural State University of Economics, Ekaterinburg, Russian Federation
	c Peoples' Friendship University of Russia (RUDN University), Moscow, Russian Federation
	d National Research University Higher School of Economics, Moscow, Russian Federation
	e Financial University under the Government of the Russian Federation, Moscow, Russian Federation
	Contact email: aleksei.bogoviz@gmail.com (A.V. Bogoviz)

## Sheet: Data 2000
Energy Security Performance in 2000
1. Availability dimension, 2000
									Availability dimension / Refersed z-scores
Country	1. Oil import dependence, %	2. Coal import dependence, %	3. Natural gas import dependence, %	1. Z-score (not reversed): oil import dependnce	2. Z-score (not reversed): coal import dependence	3. Z-score (not reversed): gas import dependence	Total (not reversed)		Country	Oil	Coal	Gas
Azerbaijan	-444.686	0	7.72815	-1.39642	-0.092023	0.154122	-1.33432		Azerbaijan	1.39642	0.092023	-0.154122
Armenia	123.735	0	2545.97	0.614383	-0.092023	6.17478	6.69714		Armenia	-0.614383	0.092023	-6.17478
Belarus	366.29	44.6367	446.566	1.47242	7.04999	0.0715352	8.59395		Belarus	-1.47242	-7.04999	-0.0715352
Kazakhstan	-472.034	-135.047	-31.2045	-1.49316	-2.05484	-0.503995	-4.052		Kazakhstan	1.49316	2.05484	0.503995
Kyrgyz Republic	79.6954	132.331	335.227	0.458591	1.83131	-0.0625861	2.22731		Kyrgyz Republic	-0.458591	-1.83131	0.0625861
Russia	-265.867	-6.4337	-124.658	-0.763845	-0.185532	-0.616571	-1.56595		Russia	0.763845	0.185532	0.616571
Tajikistan	83.1325	21.0526	155.206	0.47075	0.213961	-0.279443	0.405268		Tajikistan	-0.47075	-0.213961	0.279443
Ukraine	87.6655	1.83021	165.996	0.486785	-0.0654223	-0.266445	0.154918		Ukraine	-0.486785	0.0654223	0.266445
Uzbekistan	-7.39815	-1.38614	-16.1924	0.150495	-0.112169	-6.68946	-6.65114		Uzbekistan	-0.150495	0.112169	6.68946
Median	79.6954	0	155.206
Mean	-49.9407	6.33145	387.182
St. Dev.	282.684	68.803	830.139
Oil import dependence, 2000
Country	Import (thousand tones)	Export (thousand tones)	Cross inland consumption (thousand tonnes)	Dependence	In %	All data is from IEA
Azerbaijan	83	7656	1703	-4.44686	-444.686
Armenia	318	0	257	1.23735	123.735
Belarus	12851	1192	3183	3.6629	366.29
Kazakhstan	3251	30662	5807	-4.72034	-472.034
Kyrgyz Republic	316	2	394	0.796954	79.6954
Russia	6189	197999	72145	-2.65867	-265.867
Tajikistan	86	17	83	0.831325	83.1325
Ukraine	10411	2465	9064	0.876655	87.6655
Uzbekistan	0	296	4001	-0.0739815	-7.39815
Coal import dependence, 2000
Country	Import (thousand tones)	Export (thousand tones)	Cross inland consumption (thousand tonnes)	Dependence	In %	All data is from IEA
Azerbaijan	0	0	0	0	0
Armenia	0	0	0	0	0
Belarus	650	5	1445	0.446367	44.6367
Kazakhstan	1295	34464	24561	-1.35047	-135.047
Kyrgyz Republic	726	22	532	1.32331	132.331
Russia	25695	39971	221894	-0.064337	-6.4337
Tajikistan	8	0	38	0.210526	21.0526
Ukraine	6626	3413	175554	0.0183021	1.83021
Uzbekistan	20	41	1515	-0.0138614	-1.38614
Natural gas import dependence, 2000
Country	Import (thousand tones)	Export (thousand tones)	Cross inland consumption (thousand tonnes)	Dependence	In %	All data is from IEA
Azerbaijan	11046	0	142932	0.0772815	7.72815
Armenia	52116	0	2047	25.4597	2545.97
Belarus	661016	0	148022	4.46566	446.566
Kazakhstan	164646	203476	124437	-0.312045	-31.2045
Kyrgyz Republic	25437	0	7588	3.35227	335.227
Russia	489667	7284667	5450905	-1.24658	-124.658
Tajikistan	27698	0	17846	1.55206	155.206
Ukraine	2310776	111855	1324685	1.65996	165.996
Uzbekistan	61418	259805	1225185	-0.161924	-16.1924
2. Energy and economic efficiency dimension, 2000
Country	1. Renewable energy consumption, % of total	2. GDP per unit of energ use, 2011 PPP $ per kg oil equiv	3. Electric power consumption, kWh per capita	1. Z-score: renewable energy consumption	2. Z-score: GDP per unit of energy use	3. Z-score: Electric power consumption	Total (not reversed)		Efficiency dimension / Refersed z-scores
Azerbaijan	2.066	3.177	2040.48	-0.530612	-0.0373153	-0.45162	-1.01955		Country	Renewables	GDP /unit of energy	Electric power
Armenia	7.164	4.456	1297.57	-0.291179	1.10812	-1.08672	-0.269784		Azerbaijan	0.530612	0.0373153	0.45162
Belarus	4.983	3.071	2996.31	-0.393612	-0.132245	0.365501	-0.160356		Armenia	0.291179	-1.10812	1.08672
Kazakhstan	2.505	4.151	3169.52	-0.509994	0.834967	0.513579	0.838552		Belarus	0.393612	0.132245	-0.365501
Kyrgyz Republic	35.167	4.382	1696.06	1.02401	1.04184	-0.746054	1.3198		Kazakhstan	0.509994	-0.834967	-0.513579
Russia	3.497	3.326	5198.42	-0.463404	0.0961242	2.24804	1.88076		Kyrgyz Republic	-1.02401	-1.04184	0.746054
Tajikistan	62.413	3.429	2161.61	2.30365	0.188368	-0.348069	2.14395		Russia	0.463404	-0.0961242	-2.24804
Ukraine	1.255	1.763	2778.44	-0.568702	-1.30365	0.179247	-1.6931		Tajikistan	-2.30365	-0.188368	0.348069
Uzbekistan	1.224	1.213	1780.46	-0.570158	-1.79621	-0.673907	-3.04027		Ukraine	0.568702	1.30365	-0.179247
Median	3.497	3.326	2161.61						Uzbekistan	0.570158	1.79621	0.673907
Mean	13.3638	3.21867	2568.76
St. Dev.	21.292	1.11661	1169.75
3. Affordability dimension, 2000
Country	1. Access to electricity (% of population)	2. Pump price for gasoline (US$ PPP/L)	3. Pump price for diesel fuel, US$ PPP/L	1. Z-score: access to electricity	2. Z-score: Pump price for gasoline	3. Z-score: Pump price for diesel	Total (not reversed)		Affordabilty dimension / Refersed z-scores
Azerbaijan	97	2.10811	1.08108	-2.32901	-0.43019	-0.583909	-3.34311		Country	Access to electricity	Price for gasoline	Price for diesel
Armenia	98.9	2.04461	1.15242	-0.171702	-0.34314	-0.508444	-1.02329		Azerbaijan	2.32901	0.43019	0.583909
Belarus	99.7	2.58216	1.69014	0.73664	0.940589	0.0604058	1.73763		Armenia	0.171702	0.34314	0.508444
Kazakhstan	99.047	2.30769	1.85897	-0.00479403	0.0443967	0.239012	0.278615		Belarus	-0.73664	-0.940589	-0.0604058
Kyrgyz Republic	99.735	2.58824	1.94118	0.77638	0.669255	0.325972	1.77161		Kazakhstan	0.00479403	-0.0443967	-0.239012
Russia	99.6	1.26923	1.11538	0.623097	-1.05074	-0.54762	-0.975258		Kyrgyz Republic	-0.77638	-0.669255	-0.325972
Tajikistan	98.468	3.06122	3.7415	-0.662207	1.28604	2.2305	2.85433		Russia	-0.623097	1.05074	0.54762
Ukraine	99.378	2.21557	1.79641	0.371033	0.183296	0.172823	0.727151		Tajikistan	0.662207	-1.28604	-2.2305
Uzbekistan	99.633	0.498221	0.320285	0.660567	-2.05614	-1.38874	-2.78431		Ukraine	-0.371033	-0.183296	-0.172823
Median	99.378	2.21557	1.69014						Uzbekistan	-0.660567	2.05614	1.38874
Mean	99.0512	2.07501	1.63304
St. Dev.	0.880725	0.766867	0.945283
PPP Covertion, Gasoline 2000
Country	Price in USD	Price level ratio of PPP conversion factor (GDP) to market exchange rate	Price in USD PPP	All data is from World Bank
Azerbaijan	0.39	0.185	2.10811
Armenia	0.55	0.269	2.04461
Belarus	0.55	0.213	2.58216
Kazakhstan	0.36	0.156	2.30769
Kyrgyz Republic	0.44	0.17	2.58824
Russia	0.33	0.26	1.26923
Tajikistan	0.45	0.147	3.06122
Ukraine	0.37	0.167	2.21557
Uzbekistan	0.14	0.281	0.498221
PPP Covertion, Diesel 2000
Country	Price in USD	Price level ratio of PPP conversion factor (GDP) to market exchange rate	Price in USD PPP	All data is from World Bank
Azerbaijan	0.2	0.185	1.08108
Armenia	0.31	0.269	1.15242
Belarus	0.36	0.213	1.69014
Kazakhstan	0.29	0.156	1.85897
Kyrgyz Republic	0.33	0.17	1.94118
Russia	0.29	0.26	1.11538
Tajikistan	0.55	0.147	3.7415
Ukraine	0.3	0.167	1.79641
Uzbekistan	0.09	0.281	0.320285
4. Environmental stewardship dimension, 2000
Country	1. CO2/GDP PPP (kg CO2/2010 USD)	2. Nitrous oxide emissions (thousand metric tons of CO2 equivalent)	3. SO2 emissions (tones per capita)	1. Z-score: CO2/GDP PPP (kg CO2/2010 USD)	2. Z-score: Nitrous oxide emissions	3. Z-score: SO2 emissions	Total (not reversed)
Azerbaijan	0.78	42029.9	0.009	0.0125	0.646481	-0.521651	0.13733		1	IEA
Armenia	0.39	461.686	0.004	-0.813518	-0.74438	-0.570252	-2.12815		2	World Bank
Belarus	0.7	11470	0.022	-0.198419	-0.376045	-0.395288	-0.969752		3	National Statistical Services
Kazakhstan	0.77	14865.1	0.137	-0.0595257	-0.262445	0.722535	0.400564
Kyrgyz Republic	0.45	1451.87	0.006	-0.694466	-0.711248	-0.550811	-1.95653		Environmental stewardship / Refersed z-scores
Russia	0.81	93000	0.067	0.0198419	2.35193	0.0421209	2.41389		Country	CO2	N2O	So2
Tajikistan	0.3	1110	0.005	-0.992095	-0.722687	-0.560531	-2.27531		Azerbaijan	-0.0125	-0.646481	0.521651
Ukraine	1	30380	0.31	0.396838	0.256678	2.40413	3.05765		Armenia	0.813518	0.74438	0.570252
Uzbekistan	2	9610	0.004	2.38103	-0.43828	-0.570252	1.3725		Belarus	0.198419	0.376045	0.395288
Median	0.77	11470	0.009						Kazakhstan	0.0595257	0.262445	-0.722535
Mean	0.8	22708.7	0.0626667						Kyrgyz Republic	0.694466	0.711248	0.550811
St. Dev.	0.503984	29886.7	0.102879						Russia	-0.0198419	-2.35193	-0.0421209
									Tajikistan	0.992095	0.722687	0.560531
									Ukraine	-0.396838	-0.256678	-2.40413
									Uzbekistan	-2.38103	0.43828	0.570252
Not Reversed Z-scores , 2000
Country	Availability	Efficiency	Affordability	Stewardship	TOTAL
Azerbaijan	-1.33432	-1.01955	-3.34311	0.13733	-5.55965
Armenia	6.69714	-0.269784	-1.02329	-2.12815	3.27592
Belarus	8.59395	-0.160356	1.73763	-0.969752	9.20148
Kazakhstan	-4.052	0.838552	0.278615	0.400564	-2.53426
Kyrgyz Republic	2.22731	1.3198	1.77161	-1.95653	3.3622
Russia	-1.56595	1.88076	-0.975258	2.41389	1.75344
Tajikistan	0.405268	2.14395	2.85433	-2.27531	3.12823
Ukraine	0.154918	-1.6931	0.727151	3.05765	2.24661
Uzbekistan	-6.65114	-3.04027	-2.78431	1.3725	-11.1032
Reversed Z-scores , 2000
Country	Availability	Efficiency	Affordability	Stewardship	TOTAL
Azerbaijan	1.33432	1.01955	3.34311	-0.13733	5.55965
Armenia	-6.69714	0.269784	1.02329	2.12815	-3.27592
Belarus	-8.59395	0.160356	-1.73763	0.969752	-9.20148
Kazakhstan	4.052	-0.838552	-0.278615	-0.400564	2.53426
Kyrgyz Republic	-2.22731	-1.3198	-1.77161	1.95653	-3.3622
Russia	1.56595	-1.88076	0.975258	-2.41389	-1.75344
Tajikistan	-0.405268	-2.14395	-2.85433	2.27531	-3.12823
Ukraine	-0.154918	1.6931	-0.727151	-3.05765	-2.24661
Uzbekistan	6.65114	3.04027	2.78431	-1.3725	11.1032

## Sheet: Data 2014
Energy Security Performance in 2014
1. Availability dimension, 2014
Country	1. Oil import dependence, %	2. Coal import dependence, %	3. Natural gas import dependence	1. Z-score (not reversed): oil import dependence	2. Z-score (not reversed): coal import dependence	3. Z-score (not reversed): natural gas import dependence	Total (not reversed)			Availability dimension / Reversed z-scores
Azerbaijan	-1144.91	0	-207.191	-2.08589	-0.254511	-1.24316	-3.58356			Country	Oil	Coal	Gas
Armenia	111.034	0	159.588	0.619316	-0.254511	0.708319	1.07312			Azerbaijan	2.08589	0.254511	1.24316
Belarus	163.803	51.7832	357.491	0.732974	0.768554	1.76127	3.2628			Armenia	-0.619316	0.254511	-0.708319
Kazakhstan	-723.899	-63.8521	-181.39	-1.17906	-1.51602	-1.10588	-3.80096			Belarus	-0.732974	-0.768554	-1.76127
Kyrgyz Republic	97.3647	73.4353	198.498	0.589872	1.19633	0.915338	2.70154			Kazakhstan	1.17906	1.51602	1.10588
Russia	-306.363	-42.5806	-107.894	-0.279724	-1.09576	-0.714839	-2.09033			Kyrgyz Republic	-0.589872	-1.19633	-0.915338
Tajikistan	147.856	1.53846	0	0.698626	-0.224116	-0.14078	0.33373			Russia	0.279724	1.09576	0.714839
Ukraine	73.9028	6.26797	75.0165	0.539337	-0.130676	0.25835	0.66701			Tajikistan	-0.698626	0.224116	0.14078
Uzbekistan	-7.2431	89.348	-55.9807	0.364555	1.51071	-0.438629	1.43664			Ukraine	-0.539337	0.130676	-0.25835
Median	73.9028	1.53846	0							Uzbekistan	-0.364555	-1.51071	0.438629
Mean	-176.495	12.8822	26.4597
St. Dev.	464.27	50.6157	187.95
Oil import dependence, 2014
Country	Import (thousand tonnes)	Export (thousand tonnes)	Cross inland consumption (thousand tonnes)	Dependence	In %	All data is from IEA
Azerbaijan	216	37231	3233	-11.4491	-1144.91
Armenia	322	0	290	1.11034	111.034
Belarus	22593	15615	4260	1.63803	163.803
Kazakhstan	2819	71850	9536	-7.23899	-723.899
Kyrgyz Republic	1489	122	1404	0.973647	97.3647
Russia	2815	340013	110065	-3.06363	-306.363
Tajikistan	862	0	583	1.47856	147.856
Ukraine	7720	816	9342	0.739028	73.9028
Uzbekistan	0	160	2209	-0.072431	-7.2431
Coal import dependence, 2014
Country	Import (thousand tones)	Export (thousand tones)	Cross inland consumption (thousand tonnes)	Dependence	In %	All data is from IEA
Azerbaijan	0	0	0	0	0
Armenia	0	0	0	0	0
Belarus	846	120	1402	0.517832	51.7832
Kazzakhstan	1233	30960	46556	-0.638521	-63.8521
Kyrgyz Republic	1297	241	1438	0.734353	73.4353
Russia	27002	158100	307882	-0.425806	-42.5806
Tajikistan	12	0	780	0.0153846	1.53846
Ukraine	16354	8355	127617	0.0626797	6.26797
Uzbekistan	1000	27	1089	0.89348	89.348
Natural gas import dependence, 2014
Country	Import (thousand tones)	Export (thousand tones)	Cross inland consumption (thousand tonnes)	Dependence	In %	All data is from IEA
Azerbaijan	0	316112	152570	-2.07191	-207.191
Armenia	87539	0	54853	1.59588	159.588
Belarus	774448	0	216634	3.57491	357.491
Kazakhstan	162714	409593	136104	-1.8139	-181.39
Kyrgyz Republic	9248	0	4659	1.98498	198.498
Russia	328549	7247337	6412556	-1.07894	-107.894
Tajikistan	0	0	122	0	0
Ukraine	731493	0	975109	0.750165	75.0165
Uzbekistan	0	556968	994929	-0.559807	-55.9807
2. Energy and economic efficiency dimension, 2014
Country	1. Ren energ consum, % of total	2. GDP / unit of energ use, 2011 PPP $ per kg oil equiv	3. Electr power consum, kWh per capita	1. Z-score: revew ener	2. Z-score: GDP / unit	3. Z-score: Electr power	Total (not reversed)		Notes:	Efficiency dimension / Reversed z-scores
Azerbaijan	2.846	11.128	2202.39	-0.0584126	0.951862	-0.5262	0.367249		(1) Data on GDP per unit of energy use for Uzbekistan in 2014 is from 2013.	Country	Renewables	GDP /unit of energy	Electric power
Armenia	7.725	7.83	1965.78	-0.229945	0.708947	-0.654787	-0.175785			Azerbaijan	0.0584126	-0.951862	0.5262
Belarus	6.634	6.127	3679.98	-0.302217	0.00994214	0.276805	-0.0154702			Armenia	0.229945	-0.708947	0.654787
Kazakhstan	1.306	5.319	5599.9	-0.655161	-0.321706	1.3202	0.343336			Belarus	0.302217	-0.00994214	-0.276805
Kyrgyz Republic	26.68	4.892	1941.22	1.0257	-0.49697	-0.668136	-0.139408			Kazakhstan	0.655161	0.321706	-1.3202
Russia	3.422	5.113	6602.66	-0.51499	-0.406259	1.86516	0.943907			Kyrgyz Republic	-1.0257	0.49697	0.668136
Tajikistan	45.756	7.592	1479.78	2.28936	0.611259	-0.918911	1.9817			Russia	0.51499	0.406259	-1.86516
Ukraine	3.5	3.354	3418.59	-0.509823	-1.12825	0.134749	-1.50333			Tajikistan	-2.28936	-0.611259	0.918911
Uzbekistan	2.897	3.57	1645.44	-0.549768	-1.03959	-0.828879	-2.41824			Ukraine	0.509823	1.12825	-0.134749
Median	3.5	5.319	2202.39							Uzbekistan	0.549768	1.03959	0.828879
Mean	11.1962	6.10278	3170.64
St. Dev.	15.0959	2.43632	1840.07
3. Affordability dimension, 2014
Country	1. Access to electricity (% of population)	2. Pump price for gasoline (US$ PPP/L)	3. Pump price for diesel fuel, US$ PPP/L	1. Z-score: electricity price	2. Z-score: Gasoline price	3. Z-score: Diesel price	Total			Affordabilty dimension / Reversed z-scores
Azerbaijan	100	2.70694	1.7226	-0.331405	0.287075	-0.701254	-0.745584		All data from World Bank	Country	Access to electricity	Price for gasoline	Price for diesel
Armenia	98.9	2.74262	2.44726	-0.335536	0.343096	0.378426	0.385987			Azerbaijan	0.331405	-0.287075	0.701254
Belarus	99.7	2.41458	2.41458	-0.332532	-0.171939	0.329738	-0.174733			Armenia	0.335536	-0.343096	-0.378426
Kazakhstan	99.047	1.57588	1.24514	-0.334984	-1.48874	-1.41262	-3.23635			Belarus	0.332532	0.171939	-0.329738
Kyrgyz Republic	99.735	2.46719	1.99475	-0.3324	-0.0893338	-0.295767	-0.717501			Kazakhstan	0.334984	1.48874	1.41262
Russia	99.6	1.4781	1.36861	-0.332907	-1.64225	-1.22865	-3.20381			Kyrgyz Republic	0.3324	0.0893338	0.295767
Tajikistan	898.468	3.21951	2.87805	2.66666	1.09185	1.02027	4.77878			Russia	0.332907	1.64225	1.22865
Ukraine	99.278	3.28652	3.25843	-0.334116	1.19705	1.58699	2.44992			Tajikistan	-2.66666	-1.09185	-1.02027
Uzbekistan	99.633	2.82548	2.40997	-0.332783	0.473204	0.322875	0.463296			Ukraine	0.334116	-1.19705	-1.58699
Median	99.633	2.70694	2.40997							Uzbekistan	0.332783	-0.473204	-0.322875
Mean	188.262	2.52409	2.19326
St. Dev.	266.327	0.636923	0.671183
PPP Covertion, Gasoline 2014
Country	Price in USD	Price level ratio of PPP conversion factor (GDP) to market exchange rate	Price in USD PPP	All data from World Bank
Azerbaijan	1.21	0.447	2.70694
Armenia	1.3	0.474	2.74262
Belarus	1.06	0.439	2.41458
Kazakhstan	0.81	0.514	1.57588
Kyrgyz Republic	0.94	0.381	2.46719
Russia	0.81	0.548	1.4781
Tajikistan	1.32	0.41	3.21951
Ukraine	1.17	0.356	3.28652
Uzbekistan	1.02	0.361	2.82548
PPP Covertion, Diesel 2014
Country	Price in USD	Price level ratio of PPP conversion factor (GDP) to market exchange rate	Price in USD PPP	All data from World Bank
Azerbaijan	0.77	0.447	1.7226
Armenia	1.16	0.474	2.44726
Belarus	1.06	0.439	2.41458
Kazakhstan	0.64	0.514	1.24514
Kyrgyz Republic	0.76	0.381	1.99475
Russia	0.75	0.548	1.36861
Tajikistan	1.18	0.41	2.87805
Ukraine	1.16	0.356	3.25843
Uzbekistan	0.87	0.361	2.40997	Data for 2012 (Uzbekistan)
4. Environmental stewardship dimension, 2000
Country	1. CO2 emissions per unit of GDP*, kg CO2/2010USD	2. Nitrous oxide emissions (thousand metric tons of CO2 equivalent)	3. SO2 emissions (tones per capita)	1. Z-score: CO2 emissions	2. Z-score: Nitrous oxide emissions	3. Z-score: SO2 emissions	Total		Data on CO2znd N2O emissions - World Bank	Environmental stewardship / Reversed z-scores
Azerbaijan	0.2	2672.57	0.006	-1.17998	-0.634313	-0.445567	-2.25986		Data on SO2 - National Statistical Commitees	Country	CO2	N2O	SO2
Armenia	0.23	1022.81	0.013	-1.01826	-0.715701	0.0648097	-1.66915			Azerbaijan	1.17998	0.634313	0.445567
Belarus	0.34	13905.1	0.005	-0.425272	-0.0801728	-0.518478	-1.02392			Armenia	1.01826	0.715701	-0.0648097
Kazakhstan	0.58	17821.8	0.042	0.868513	0.113047	2.17923	3.16079			Belarus	0.425272	0.0801728	0.518478
Kyrgyz Republic	0.5	1567.1	0.002	0.437251	-0.688849	-0.737211	-0.988809			Kazakhstan	-0.868513	-0.113047	-2.17923
Russia	0.45	65194	0.027	0.167713	2.45008	1.08556	3.70335			Kyrgyz Republic	-0.437251	0.688849	0.737211
Tajikistan	0.19	1848.12	0.001	-1.23389	-0.674986	-0.810122	-2.71899			Russia	-0.167713	-2.45008	-1.08556
Ukraine	0.67	22549.4	0.009	1.35368	0.346279	-0.226834	1.47313		https://ukrstat.org/operativ/operativ2013/ns_rik/ns_r/vdop_2011_r.htm	Tajikistan	1.23389	0.674986	0.810122
Uzbekistan	0.61	13191.5	0.004	1.03024	-0.115378	-0.591389	0.323469			Ukraine	-1.35368	-0.346279	0.226834
Median	0.45	13191.5	0.006							Uzbekistan	-1.03024	0.115378	0.591389
Mean	0.418889	15530.3	0.0121111
St. Dev.	0.185502	20270.3	0.0137154
		Data 2012
Not reversed Z-scores, 2014
Country	Availability	Efficiency	Affordability	Stewardship	Total
Azerbaijan	-3.58356	0.367249	-0.745584	-2.25986	-6.22175
Armenia	1.07312	-0.175785	0.385987	-1.66915	-0.385822
Belarus	3.2628	-0.0154702	-0.174733	-1.02392	2.04868
Kazakhstan	-3.80096	0.343336	-3.23635	3.16079	-3.53319
Kyrgyz Republic	2.70154	-0.139408	-0.717501	-0.988809	0.855821
Russia	-2.09033	0.943907	-3.20381	3.70335	-0.646883
Tajikistan	0.33373	1.9817	4.77878	-2.71899	4.37521
Ukraine	0.66701	-1.50333	2.44992	1.47313	3.08674
Uzbekistan	1.43664	-2.41824	0.463296	0.323469	-0.194837
Reversed Z-scores, 2014
Country	Availability	Efficiency	Affordability	Stewardship	Total
Azerbaijan	3.58356	-0.367249	0.745584	2.25986	6.22175
Armenia	-1.07312	0.175785	-0.385987	1.66915	0.385822
Belarus	-3.2628	0.0154702	0.174733	1.02392	-2.04868
Kazakhstan	3.80096	-0.343336	3.23635	-3.16079	3.53319
Kyrgyz Republic	-2.70154	0.139408	0.717501	0.988809	-0.855821
Russia	2.09033	-0.943907	3.20381	-3.70335	0.646883
Tajikistan	-0.33373	-1.9817	-4.77878	2.71899	-4.37521
Ukraine	-0.66701	1.50333	-2.44992	-1.47313	-3.08674
Uzbekistan	-1.43664	2.41824	-0.463296	-0.323469	0.194837

## Sheet: Graphs 2000-14
Reversed Z-scores , 2000
Country	Availability	Efficiency	Affordability	Stewardship	TOTAL
Azerbaijan	1.33432	1.01955	3.34311	-0.13733	5.55965
Armenia	-6.69714	0.269784	1.02329	2.12815	-3.27592
Belarus	-8.59395	0.160356	-1.73763	0.969752	-9.20148
Kazakhstan	4.052	-0.838552	-0.278615	-0.400564	2.53426
Kyrgyz Republic	-2.22731	-1.3198	-1.77161	1.95653	-3.3622
Russia	1.56595	-1.88076	0.975258	-2.41389	-1.75344
Tajikistan	-0.405268	-2.14395	-2.85433	2.27531	-3.12823
Ukraine	-0.154918	1.6931	-0.727151	-3.05765	-2.24661
Uzbekistan	6.65114	3.04027	2.78431	-1.3725	11.1032
Reversed Z-scores , 2014
Country	Availability	Efficiency	Affordability	Stewardship	TOTAL
Azerbaijan	3.58356	-0.367249	0.745584	2.25986	6.22175
Armenia	-1.07312	0.175785	-0.385987	1.66915	0.385822
Belarus	-3.2628	0.0154702	0.174733	1.02392	-2.04868
Kazazakhstan	3.80096	-0.343336	3.23635	-3.16079	3.53319
Kyrgyz Republic	-2.70154	0.139408	0.717501	0.988809	-0.855821
Russia	2.09033	-0.943907	3.20381	-3.70335	0.646883
Tajikistan	-0.33373	-1.9817	-4.77878	2.71899	-4.37521
Ukraine	-0.66701	1.50333	-2.44992	-1.47313	-3.08674
Uzbekistan	-1.43664	2.41824	-0.463296	-0.323469	0.194837
Shift, reversed Z-scores, 2014-2000
Country	Availability	Efficiency	Affordability	Stewardship	TOTAL			Availability			Efficiency			Affordability			Stewardship			Total
Azerbaijan	2.24924	-1.3868	-2.59753	2.39719	0.6621		Azerbaijan	2.24924		Azerbaijan	-1.3868		Azerbaijan	-2.59753		Azerbaijan	2.39719		Azerbaijan	0.6621
Armenia	5.62402	-0.093999	-1.40927	-0.459001	3.66175		Armenia	5.62402		Armenia	-0.093999		Armenia	-1.40927		Armenia	-0.459001		Armenia	3.66175
Belarus	5.33115	-0.144886	1.91237	0.0541709	7.1528		Belarus	5.33115		Belarus	-0.144886		Belarus	1.91237		Belarus	0.0541709		Belarus	7.1528
Kazakhstan	-0.251036	0.495217	3.51497	-2.76022	0.998924		Kazakhstan	-0.251036		Kazakhstan	0.495217		Kazakhstan	3.51497		Kazakhstan	-2.76022		Kazazakhstan	0.998924
Kyrgyz Republic	-0.474228	1.45921	2.48911	-0.967717	2.50637		Kyrgyz Republic	-0.474228		Kyrgyz Republic	1.45921		Kyrgyz Republic	2.48911		Kyrgyz Republic	-0.967717		Kyrgyz Republic	2.50637
Russia	0.524379	0.936856	2.22856	-1.28946	2.40033		Russia	0.524379		Russia	0.936856		Russia	2.22856		Russia	-1.28946		Russia	2.40033
Tajikistan	0.0715387	0.162245	-1.92444	0.443682	-1.24698		Tajikistan	0.0715387		Tajikistan	0.162245		Tajikistan	-1.92444		Tajikistan	0.443682		Tajikistan	-1.24698
Ukraine	-0.512092	-0.189777	-1.72277	1.58452	-0.840124		Ukraine	-0.512092		Ukraine	-0.189777		Ukraine	-1.72277		Ukraine	1.58452		Ukraine	-0.840124
Uzbekistan	-8.08778	-0.622035	-3.24761	1.04903	-10.9084		Uzbekistan	-8.08778		Uzbekistan	-0.622035		Uzbekistan	-3.24761		Uzbekistan	1.04903		Uzbekistan	-10.9084
Reversed Z-score, 2000 and 2014
	2000	2014	TOTAL
Azerbaijan	5.55965	6.22175	0.6621
Armenia	-3.27592	0.385822	3.66175
Belarus	-9.20148	-2.04868	7.1528
Kazakhstan	2.53426	3.53319	0.998924
Kyrgyz Republic	-3.3622	-0.855821	2.50637
Russia	-1.75344	0.646883	2.40033
Tajikistan	-3.12823	-4.37521	-1.24698
Ukraine	-2.24661	-3.08674	-0.840124
Uzbekistan	11.1032	0.194837	-10.9084

## Sheet: Dependency
ENERGY IMPORT DEDENDENCY
1. Oil import dependency in 2000
Country	Imports	Exports	Gross inland consumption	Dependency	in %
Brazil	21652	3935	47193	0.375416	37.5416
Russia	25336	284730	135770	-1.91054	-191.054
India	29075	2622	44944	0.588577	58.8577
China	6258	29125	76660	-0.298291	-29.8291
South Africa	12378	0	12394	0.998709	99.8709
2. Oil import dependency in 2015
Country	Imports	Exports	Gross inland consumption	Dependency	in %
Brazil	32107	42504	85728	-0.121279	-12.1279
Russia	4606	135770	109489	-1.19797	-119.797
India	217426	54136	136884	1.19291	119.291
China	374057	40254	396368	0.842154	84.2154
South Africa	28359	4134	22642	1.06991	106.991
3. Natural gas import dependency in 1990
Country	Imports	Exports	Gross inland consumption	Dependency	in %
Brazil	0	0	112568	0	0
Russia	2625490	9383976	6658126	-1.01507	-101.507
India	0	0	262295	0	0
China	0	0	412670	0	0
South Africa	0	0	1e-12	0	0
2. Natural gas import dependency in 2015
Country	Imports	Exports	Gross inland consumption	Dependency	in %
Brazil	713225	0	591302	1.20619	120.619
Russia	336386	7674559	6569118	-1.11707	-111.707
India	792217	0	1364659	0.580524	58.0524
China	2263361	126331	4868565	0.438945	43.8945
South Africa	154898	0	81072	1.91062	191.062
3. Coal import dependency in 1990
Country	Imports	Exports	Gross inland consumption	Dependency	in %
Brazil	7904	0	3668	2.15485	215.485
Russia	35088	40423	54714	-0.097507	-9.7507
India	4167	42	38242	0.107866	10.7866
China	1036	12077	311405	-0.0354554	-3.54554
South Africa	0	33624	16349	-2.05664	-205.664
2. Coal import dependency in 2015
Country	Imports	Exports	Gross inland consumption	Dependency	in %
Brazil	14847	0	7716	1.92418	192.418
Russia	14301	99746	11978	-7.13349	-713.349
India	120021	722	98308	1.21352	121.352
China	108753	9602	749933	0.132213	13.2213
South Africa	384	50730	17082	-2.94731	-294.731
